# Supplementary material for: DeepAMR for predicting co-occurrent resistance of Mycobacterium tuberculosis
Source: Bioinformatics. 2019 Jan 28;35(18):3240–9. doi: 10.1093/bioinformatics/btz067 (PMC6748723; doi:10.1093/bioinformatics/btz067)
Supplement: btz067_Supplementary_Data [file btz067_supplementary_data.zip]

Archive with 3 entries (2 files):
- btz067-suppl_data/
- btz067-suppl_data/2019.1.23-Final supplementary.zip
- btz067-suppl_data/main-supplement.pdf
